# Supplementary material for: Multilocus sequence typing of Cryptococcus neoformans var. grubii from Laos in a regional and global context
Source: Med Mycol. 2018 Oct 19;57(5):557–65. doi: 10.1093/mmy/myy105 (PMC6581559; doi:10.1093/mmy/myy105)
Supplement: Supplemental Files [file myy105_supplemental_files.zip]

Archive with 2 entries (2 files):
- mm-2018-0146-File004.docx
- mm-2018-0146-File005.docx
